# Supplementary material for: The Fungal Metabolite Eurochevalierine, a Sequiterpene Alkaloid, Displays Anti-Cancer Properties through Selective Sirtuin 1/2 Inhibition
Source: Molecules. 2018 Feb 5;23(2):333. doi: 10.3390/molecules23020333 (PMC6017873; doi:10.3390/molecules23020333)
Supplement: Supplementary file 1 [file molecules-23-00333-s001.zip]

Archive with 15 entries (10 files):
- 1/
- 1/molecules-266867-graphic.pdf
- 1/molecules-266867-supplementary-revised/
- 1/molecules-266867-supplementary-revised/Schnekenburger et al_Supplementary/
- 1/molecules-266867-supplementary-revised/Schnekenburger et al_Supplementary/.DS_Store
- 1/molecules-266867-supplementary-revised/Schnekenburger et al_Supplementary/Schnekenburger et al-suppl figure 2.pdf
- 1/molecules-266867-supplementary-revised/Schnekenburger et al_Supplementary/Schnekenburger et al_Table S1.pdf
- 1/molecules-266867-supplementary-revised/Schnekenburger et al_Supplementary/Schnekenburger_Suppl figure 1.pdf
- 1/molecules-266867-supplementary-revised/__MACOSX/
- 1/molecules-266867-supplementary-revised/__MACOSX/._Schnekenburger et al_Supplementary
- 1/molecules-266867-supplementary-revised/__MACOSX/Schnekenburger et al_Supplementary/
- 1/molecules-266867-supplementary-revised/__MACOSX/Schnekenburger et al_Supplementary/._.DS_Store
- 1/molecules-266867-supplementary-revised/__MACOSX/Schnekenburger et al_Supplementary/._Schnekenburger et al-suppl figure 2.pdf
- 1/molecules-266867-supplementary-revised/__MACOSX/Schnekenburger et al_Supplementary/._Schnekenburger et al_Table S1.pdf
- 1/molecules-266867-supplementary-revised/__MACOSX/Schnekenburger et al_Supplementary/._Schnekenburger_Suppl figure 1.pdf
